# Supplementary material for: Seroepidemiological Survey of West Nile Virus Infections in Horses from Berlin/Brandenburg and North Rhine-Westphalia, Germany
Source: Viruses. 2022 Jan 25;14(2):243. doi: 10.3390/v14020243 (PMC8877243; doi:10.3390/v14020243)
Supplement: Supplementary file 1 [file viruses-14-00243-s001.zip]

Archive with 2 entries (2 files):
- Supplemental Data_Figures.pdf
- Supplemental Tables 1-6_new_final.xlsx
